# Supplementary material for: Evidence for the Role of the Mitochondrial ABC Transporter MDL1 in the Uptake of Clozapine and Related Molecules into the Yeast Saccharomyces cerevisiae
Source: Pharmaceuticals (Basel). 2024 Jul 13;17(7):938. doi: 10.3390/ph17070938 (PMC11279418; doi:10.3390/ph17070938)
Supplement: Supplementary file 1 [file pharmaceuticals-17-00938-s001.zip]

Archive with 2 entries (2 files):
- Suppl table S1.xlsx
- supplementary materials.pdf
