# Supplementary material for: Evidence for the Role of the Mitochondrial ABC Transporter MDL1 in the Uptake of Clozapine and Related Molecules into the Yeast Saccharomyces cerevisiae
Source: Pharmaceuticals (Basel). 2024 Jul 13;17(7):938. doi: 10.3390/ph17070938 (PMC11279418; doi:10.3390/ph17070938)
Supplement: Supplementary file 1 [file pharmaceuticals-17-00938-s001.zip › Suppl table S1.xlsx]

## Sheet: Table_Yeast_DTU_Growth_assays_C
Strain	Modification	Mean Lag Ratio	Mean Growth Ratio	Mean Max Growth Ratio	SD Lag Ratio	SD Growth Ratio	SD Max Growth Ratio	Median Lag Ratio	Median Growth Ratio	Median Max Growth Ratio
YLR188W	Overexpression	1.66918	0.418543	1.20226	2.85936	0.495571	0.825155	0.369363	0.294497	1.21099
YPR133W-A	Knockout	0.968752	0.360177	1.0102	1.55829	0.242364	0.417457	0.292635	0.451743	0.923293
YBR295W	Knockout	0.0952421	0.503934	0.586639	0.100057	0.441054	0.427061	0.084234	0.466173	0.6349
YDL185W	Knockout	0.632284	0.530372	0.665954	0.445876	0.314548	0.341196	0.778544	0.483068	0.808431
YNL095C	Knockout	0.67687	0.56785	0.76047	0.469744	0.459956	0.442443	0.792727	0.532809	0.964228
YPR124W	Knockout	0.558082	0.468903	0.730501	0.701808	0.347369	0.317639	0.372331	0.534339	0.843389
YPL234C	Knockout	0.521855	0.459854	0.796767	0.378591	0.326744	0.220487	0.576837	0.552133	0.739707
YBR127C	Knockout	0.595214	0.578406	0.526316	0.420345	0.170856	0.255448	0.690029	0.561205	0.565892
YER039C	Knockout	0.398387	0.588003	0.883188	0.299825	0.175596	0.530929	0.426891	0.576613	0.948918
YER087C-B	Knockout	1.12026	0.485389	0.892462	1.79732	0.262622	0.630415	0.332235	0.578444	0.924661
YDR338C	Knockout	0.443029	0.93281	0.907476	0.505038	0.392792	0.122344	0.706192	0.609661	1.30026
YGR020C	Knockout	0.363331	0.786152	0.728238	0.706661	0.515891	0.208036	0.01	0.6149	0.800231
YDR135C	Overexpression	0.499147	0.647987	1.06237	0.404404	0.182147	0.10989	0.55751	0.629623	1.05119
YNL125C	Knockout	1.04629	0.739211	0.628663	1.49416	0.696054	0.504889	0.498354	0.635616	0.62737
YGL084C	Knockout	0.897433	0.570588	0.579298	0.671957	0.305479	0.421545	0.967997	0.63988	0.613394
YPR036W	Knockout	0.682258	0.756495	0.828926	0.690489	0.458414	0.279195	0.561582	0.65145	0.886628
YBL042C	Knockout	0.389636	0.596428	0.842242	0.450897	0.359978	0.29749	0.324992	0.652146	0.959356
YCL005W-A	Knockout	0.720293	0.622329	0.686882	0.484511	0.138395	0.351114	0.896415	0.656815	0.825294
YGR281W	Knockout	7.25092	0.596115	0.780352	13.2208	0.425064	0.462682	0.961535	0.664875	0.978394
YEL051W	Knockout	0.520032	0.715125	2.31706	0.669767	0.15751	3.24013	0.324701	0.681568	0.898096
YKR103W	Knockout	0.612882	0.673604	0.771315	0.411911	0.456163	0.445602	0.732118	0.68995	0.957669
YJL198W	Knockout	0.289887	0.676653	0.778533	0.397371	0.450381	0.48281	0.148306	0.692781	0.921209
YLR447C	Knockout	0.700803	0.703371	0.619078	0.899397	0.364003	0.374052	0.446364	0.707504	0.64098
YAL026C	Knockout	0.920485	0.641468	0.574741	0.968492	0.379572	0.545274	0.703606	0.707567	0.539739
YML018C	Overexpression	0.649377	0.700765	1.35378	0.13197	0.288708	0.949253	0.59466	0.712382	1.01209
YOR011W	Knockout	0.53622	0.773411	0.677693	0.384918	0.372665	0.456349	0.600952	0.714531	0.790817
YDL206W	Knockout	0.337528	0.684158	0.994674	0.428049	0.346353	0.0361546	0.188857	0.716781	0.996377
YDL231C	Overexpression	0.638429	0.70256	0.777959	0.456479	0.156607	0.454245	0.729649	0.723642	0.773356
YCR075C	Knockout	0.603604	0.705125	1.259	0.289674	0.282703	0.458075	0.536539	0.726966	1.07278
YIL006W	Knockout	0.203968	0.611064	0.833254	0.393968	0.370007	0.448292	0.01	0.726995	0.920694
YDR456W	Knockout	2.04223	0.644013	0.776429	2.01822	0.300751	0.488007	1.92063	0.734718	0.906978
YGR033C	Knockout	0.890655	0.649842	0.689769	0.662286	0.374835	0.494079	0.826628	0.7367	0.712969
YKL146W	Knockout	0.783709	0.721239	0.668092	0.653588	0.338696	0.311995	0.789632	0.738415	0.732794
YDR470C	Knockout	1.31216	0.628312	0.629237	0.617463	0.344201	0.264789	1.17905	0.738586	0.575225
YOR273C	Knockout	0.663742	1.13862	0.939928	0.47845	0.920428	0.535073	0.807679	0.739764	0.931174
YBR294W	Knockout	0.988148	0.712701	0.965647	0.648136	0.0985555	0.134678	0.713136	0.741943	0.989212
YKL209C	Overexpression	0.746499	0.63296	1.04223	0.550355	0.468858	0.047937	0.820373	0.742637	1.04933
YNR013C	Knockout	0.622387	0.744702	1.00348	0.409736	0.163646	0.357185	0.802258	0.743723	1.08355
YOL020W	Knockout	0.777292	0.711855	1.03134	0.364691	0.350505	1.01445	0.785143	0.751572	0.753814
YKR104W	Overexpression	1.1606	0.720968	0.898003	0.734786	0.246108	0.281499	0.842295	0.760145	0.933726
YDL119C	Knockout	0.438538	0.733871	0.659969	0.398055	0.479952	0.392226	0.459952	0.766327	0.65756
YLR220W	Knockout	1.21663	0.698758	0.834298	0.627367	0.366483	0.462532	1.02628	0.769901	0.902394
YLR081W	Knockout	1.38244	0.643398	0.983488	1.39927	0.468905	0.243949	1.0942	0.773898	0.989971
YJL129C	Knockout	0.831868	0.697506	0.733203	0.586567	0.424945	0.476246	0.964642	0.783964	0.855573
YDL198C	Knockout	0.505166	0.785336	0.996308	0.573227	0.357655	0.0942	0.480141	0.788857	0.979352
YPL036W	Knockout	0.532531	0.79923	0.986705	0.458103	0.202723	0.103747	0.581605	0.790006	1.01904
YGL186C	Knockout	0.935694	0.706862	0.765553	0.651521	0.230691	0.372659	1.10215	0.790667	0.933498
YCR028C	Knockout	0.839782	0.960155	1.0648	0.197561	0.518687	0.607479	0.911103	0.79925	0.93229
YCR098C	Knockout	1.00987	0.672696	0.919142	0.565127	0.471775	0.296916	0.90063	0.799511	0.977842
YKR039W	Knockout	0.517234	0.739221	0.814263	0.365417	0.325554	0.278648	0.602873	0.801458	0.851428
YER145C	Knockout	1.88546	0.706617	0.874317	2.10759	0.532709	0.352608	1.3123	0.801573	1.03851
YER185W	Knockout	2.01162	0.894649	0.884595	1.07762	0.274295	0.389402	1.7802	0.80627	1.04369
YJR095W	Knockout	0.584053	0.743243	1.02368	0.399089	0.559945	0.0685537	0.699206	0.807321	0.999312
YKL080W	Knockout	0.438681	0.815982	0.888302	0.32832	0.558503	0.294269	0.481932	0.811437	0.876198
YER119C	Knockout	0.955413	0.669114	0.99327	0.185341	0.456094	0.260647	0.914504	0.814786	0.951056
YGR257C	Knockout	0.569963	2.74273	2.09626	0.298517	3.96709	2.44824	0.565902	0.816331	1.13437
YKR106W	Knockout	0.944713	0.788181	0.800935	0.675147	0.176195	0.201818	0.688311	0.817296	0.850238
YDR387C	Knockout	0.688047	0.718004	0.894202	0.290634	0.25828	0.498478	0.550787	0.817445	0.978481
YML038C	Overexpression	0.703454	0.761069	1.19982	0.249938	0.273062	0.560924	0.668347	0.820318	1.08705
YBR068C	Knockout	0.657514	0.966953	2.64193	0.539867	0.507873	3.61831	0.661588	0.825374	0.966097
YMR034C	Overexpression	0.821897	0.82986	0.919813	0.22708	0.256238	0.136992	0.758341	0.82658	0.944563
YDL194W	Knockout	1.02239	0.727803	0.806759	1.32832	0.385227	0.48171	0.558386	0.82943	1.03769
YCL038C	Knockout	1.29268	0.750512	0.750289	1.0421	0.281903	0.331087	0.823552	0.831051	0.727403
YIL121W	Knockout	0.855771	0.648675	1.03796	0.340361	0.43252	0.0269045	0.800063	0.832616	1.03121
YEL063C	Knockout	0.797908	0.725489	1.26088	0.948432	0.435972	0.667149	0.633828	0.833093	0.975436
YBR132C	Knockout	1.25323	0.769803	0.740869	0.565364	0.362737	0.229107	1.06767	0.8352	0.767209
YOR334W	Knockout	0.988862	0.841528	1.04319	0.82884	0.20616	0.237176	0.955998	0.84231	0.967244
YML066C	Knockout	0.949769	0.756614	0.760496	0.701102	0.413765	0.427461	0.935535	0.847848	0.953675
YLR237W	Knockout	1.05446	0.82797	1.07274	0.152593	0.190654	0.170555	1.03462	0.853893	1.01809
YLR292C	Knockout	0.80201	1.07437	0.972951	0.880102	0.825344	0.111173	0.574505	0.854189	0.993712
YGL104C	Knockout	0.721474	0.782059	1.65155	0.483861	0.601224	0.69025	0.924774	0.858239	1.57961
YCR023C	Knockout	27.7859	1.6281	2.47549	54.1908	1.77395	2.92933	0.808907	0.860032	1.03281
YPL271W	Knockout	0.752063	0.836578	1.29969	0.720479	0.077972	0.870493	0.634537	0.86127	1.08529
Jen1-Myc	Overexpression	0.802904	0.882829	1.39177	0.537526	0.124582	0.950623	0.89574	0.861694	1.01345
YJL214W	Knockout	0.389152	0.844365	0.875311	0.437818	0.47335	0.518172	0.38734	0.864046	0.996729
YDR178W	Knockout	0.431449	1.03454	1.2949	0.537185	0.437765	0.474606	0.292153	0.864173	1.12651
YPL078C	Knockout	1.07863	0.889031	0.599618	0.405092	0.595022	0.329938	1.13219	0.865187	0.531133
YLL015W	Overexpression	1.28487	0.772272	0.792811	0.818724	0.3773	0.450951	1.17746	0.865515	0.994608
YLR034C	Knockout	0.443527	0.867923	0.931023	0.312243	0.289063	0.0704451	0.509386	0.867188	0.950293
YOL137W	Knockout	0.622824	0.853455	1.36348	0.460146	0.2408	0.734603	0.718375	0.868678	1.04499
YCR011C	Knockout	0.755793	0.741638	0.6904	0.91475	0.410719	0.28997	0.558018	0.869249	0.703467
YCL069W	Knockout	0.584882	0.764363	0.797777	0.413651	0.304411	0.413341	0.711964	0.873226	0.982964
yEGFP	Overexpression	1.11402	0.783911	0.983338	1.01962	0.381269	0.59352	0.746413	0.873261	1.04363
YNL121C	Knockout	0.761769	0.699777	0.863478	0.770137	0.452383	0.30682	0.677995	0.878626	0.884753
YDR406W	Knockout	0.826006	0.762064	0.786229	0.722867	0.343677	0.456967	0.657408	0.880805	0.975943
YOR307C	Overexpression	1.08465	0.861109	0.783592	0.602921	0.196552	0.387386	1.19114	0.884	0.953656
YBR291C	Knockout	1.04256	0.811403	0.839884	1.05032	0.26625	0.244907	0.847411	0.884576	0.855148
YER154W	Knockout	0.762653	0.969132	0.923542	0.612656	0.34266	0.304479	0.774851	0.887707	1.00102
YDR270W	Knockout	0.929161	1.03688	0.724161	0.911302	0.732898	0.401541	0.758837	0.889061	0.853634
YOR271C	Knockout	0.856519	0.766264	0.793944	0.334787	0.278148	0.474181	0.958429	0.889365	1.02375
YEL064C	Knockout	0.874194	0.889509	1.31077	0.662676	0.156203	0.641319	0.978121	0.88951	1.02549
YLR138W	Knockout	1.62241	0.741008	0.760361	0.594328	0.355342	0.436805	1.70988	0.889728	0.796108
YDR046C	Knockout	0.93673	0.710857	1.07086	0.751919	0.486414	0.186294	1.03687	0.890234	0.995988
YNL083W	Knockout	0.777488	0.769167	0.763311	0.20986	0.328592	0.428848	0.829138	0.890911	0.967727
YPL270W	Overexpression	1.32769	0.931315	0.746123	0.969802	0.0364937	0.288685	1.15749	0.891069	0.834073
YIL088C	Knockout	1.24768	0.785355	0.801457	0.302744	0.274568	0.199216	1.18523	0.891088	0.832971
YMR155W	Knockout	1.05424	0.841767	1.00373	0.566639	0.170346	0.269711	0.892331	0.892082	0.956406
YOR100C	Knockout	0.786361	0.861721	0.73162	0.323693	0.418945	0.384659	0.839228	0.892903	0.877419
YOR130C	Knockout	0.76532	0.81357	0.796843	0.554772	0.209121	0.424167	0.858246	0.895322	0.892635
YPR021C	Knockout	1.45384	0.791905	0.809307	0.746876	0.345393	0.45886	1.28286	0.895389	1.03079
YMR279C	Knockout	0.808724	0.832249	0.836768	0.306765	0.204068	0.355183	0.786364	0.89574	1.00532
YGL084C	Overexpression	1.79614	0.704008	0.905181	1.36997	0.474605	0.150637	1.62083	0.896449	0.917821
YOL122C	Knockout	1.34024	0.83432	0.968862	0.893938	0.208625	0.0472843	1.55936	0.898042	0.970163
YEL065W	Knockout	0.703351	0.874984	1.5057	0.53075	0.179653	1.01655	0.779606	0.898914	1.01773
YLL043W	Knockout	1.66127	0.871279	1.18291	0.839943	0.123546	0.271149	1.69738	0.899875	1.07461
YPL274W	Knockout	1.1715	1.14417	1.23686	0.587242	0.644393	0.966273	0.998033	0.900865	0.962228
YJR124C	Knockout	0.600713	0.745351	0.793259	0.499434	0.474076	0.473372	0.679978	0.901672	0.983864
YJL133W	Knockout	1.0706	0.789576	0.992487	0.323171	0.321722	0.0850751	1.03138	0.903069	1.02798
YCR037C	Knockout	0.810399	0.87327	1.08621	0.250498	0.289693	0.0787334	0.845258	0.903133	1.07629
YPL058C	Overexpression	1.18074	0.789338	0.993124	0.855063	0.307739	0.255457	0.836594	0.905226	1.00265
YER056C	Knockout	0.861743	0.884383	0.916285	0.198537	0.11243	0.28387	0.856945	0.907861	1.02125
YDR338C	Overexpression	0.691211	1.77439	1.74707	0.560889	2.41908	1.04253	0.399538	0.907896	0.933273
YPL265W	Knockout	0.709361	0.916828	1.14377	0.152508	0.0985107	0.199687	0.665193	0.907951	1.06932
YGR289C	Knockout	0.979773	0.872032	0.899637	0.577111	0.147419	0.16266	0.93118	0.908663	0.954039
YPL134C	Knockout	0.852384	0.758738	0.72242	0.45928	0.40609	0.413253	0.818784	0.908691	0.896182
YOR049C	Knockout	0.87058	0.811149	0.901538	1.05014	0.267792	0.314742	0.535503	0.908958	1.01832
YJL193W	Overexpression	1.26857	0.833536	0.763103	1.01419	0.426443	0.427887	0.665126	0.909061	0.965704
YHR048W	Knockout	0.693935	0.9341	0.938492	0.512805	0.130461	0.205568	0.769309	0.910969	1.03292
YER053C	Knockout	0.661561	0.757483	0.78348	0.489771	0.413418	0.425416	0.719123	0.911501	0.975157
YNL095C	Overexpression	1.01094	0.898722	0.87965	0.630497	0.162998	0.324669	0.956542	0.912264	1.02132
YOL162W	Knockout	1.15399	0.806125	0.75744	0.462217	0.359161	0.421812	0.993054	0.913642	0.934026
YGR138C	Knockout	1.00635	0.876355	1.04885	0.36935	0.18339	0.0889259	0.917368	0.914393	1.02511
YOR153W	Knockout	1.53537	0.783071	0.749171	0.73819	0.306329	0.466397	1.39147	0.917439	0.906164
YHL036W	Knockout	0.65501	0.981769	0.925382	0.478764	0.407135	0.514577	0.724018	0.918032	1.06405
YPR058W	Knockout	1.88175	0.827562	0.762676	1.97141	0.340748	0.463308	1.51313	0.918884	0.96748
Snq2-3xHA	Overexpression	0.734652	0.836332	1.08905	0.511541	0.247336	0.25547	0.719563	0.919159	0.985966
YNR039C	Knockout	0.975682	0.806711	0.7512	0.928611	0.342746	0.474686	0.976818	0.9198	0.868629
YOR092W	Overexpression	1.11951	0.722381	1.20219	0.777641	0.479426	0.488118	0.791083	0.92022	1.00765
YCR011C	Overexpression	1.44727	0.957804	1.04777	0.394355	0.122241	0.0351001	1.39239	0.920365	1.05133
YHR026W	Knockout	0.179625	10.1371	2.78463	0.20078	19.047	3.16341	0.152588	0.920522	1.8957
YNL065W	Knockout	0.968595	0.801412	0.863676	0.328952	0.396287	0.254647	0.884553	0.921146	0.95861
YMR056C	Knockout	0.640794	0.793674	0.833751	0.717051	0.380471	0.516849	0.468024	0.921267	1.05057
YHL035C	Knockout	0.905845	1.04826	0.613866	0.604567	0.75637	0.465983	1.14998	0.921468	0.660644
YMR166C	Knockout	1.07005	0.793143	0.853558	0.589498	0.357069	0.230122	0.797249	0.922767	0.940144
YMR011W	Knockout	0.951999	0.869361	0.773637	0.609012	0.345045	0.412434	1.18965	0.923322	0.944896
YLR152C	Overexpression	0.981583	0.798463	0.737896	0.375691	0.309761	0.41913	1.04952	0.923363	0.922127
YAL067C	Knockout	0.930477	1.53381	1.10337	0.376662	1.24109	0.319778	0.960957	0.923363	0.961076
YKL188C	Overexpression	1.02483	0.727292	0.999959	0.822265	0.489182	0.115469	1.15962	0.923977	0.99935
YHL008C	Knockout	1.21949	0.74804	0.732328	1.38758	0.436574	0.420492	0.831322	0.92551	0.879354
YPL092W	Knockout	0.777004	0.833117	1.09594	0.741881	0.325596	0.256778	0.697049	0.925794	1.00007
YNL275W	Knockout	1.25532	0.803823	0.745642	1.27877	0.356913	0.341409	0.982809	0.926016	0.860317
YOR270C	Knockout	1.04831	0.81452	0.845347	0.821643	0.346458	0.26479	1.09716	0.926036	0.933173
YMR241W	Knockout	0.836873	0.722695	0.760243	0.528093	0.479619	0.454875	0.933646	0.926271	0.973692
YBR104W	Knockout	0.918693	0.9287	0.938359	0.54958	0.104727	0.0856891	0.859892	0.926321	0.946749
YOL092W	Overexpression	1.16551	0.928961	0.804336	0.49638	0.406977	0.466378	0.286663	0.927465	1.20519
YPL270W	Knockout	0.92991	0.931487	0.793041	0.648617	0.15927	0.242413	1.17344	0.928629	0.74872
YBR085W	Knockout	1.29827	0.83435	0.803641	0.740878	0.492341	0.419872	1.03271	0.929922	0.990534
YHL047C	Knockout	0.680257	0.758996	0.777613	0.448438	0.390688	0.443554	0.877019	0.930772	0.987402
YOR271C	Overexpression	0.744764	0.925487	1.05074	0.334632	0.0578657	0.0664497	0.818339	0.931323	1.0382
YLL015W	Knockout	1.21731	0.803199	0.768223	0.395171	0.413583	0.461617	1.19228	0.934042	0.976093
YJR040W	Knockout	1.74889	0.938425	0.879897	1.16854	0.0637905	0.276249	1.4369	0.934224	0.874769
YOL163W	Knockout	1.10138	0.824098	0.781031	0.792657	0.434123	0.360062	1.14047	0.934568	0.914732
YOR222W	Knockout	1.01586	0.818019	0.773777	0.461629	0.356129	0.401083	0.935179	0.934691	0.962567
YPL264C	Overexpression	1.07599	0.872612	0.826503	0.490254	0.284241	0.363259	1.03326	0.935289	0.991132
YBR147W	Overexpression	1.08778	0.862847	0.994238	0.342155	0.314088	0.194548	0.693918	0.936013	1.00319
YNL318C	Knockout	1.22144	0.861675	0.894884	0.805152	0.20997	0.0981277	0.858562	0.936774	0.896005
YDR345C	Knockout	0.420223	0.707949	0.783593	0.346784	0.464784	0.434456	0.406197	0.937074	0.990144
YPR194C	Knockout	394.64	0.76849	0.999199	786.455	0.525829	0.244317	1.93188	0.937268	0.964337
YGR260W	Knockout	1.21702	0.946166	0.896724	0.431962	0.124276	0.175308	1.36517	0.937509	0.962598
YLR083C	Knockout	1.12573	0.824893	0.797208	0.469235	0.381132	0.382864	1.07427	0.937757	0.962503
YNR070W	Knockout	0.857135	0.880774	0.739784	0.567859	0.61178	0.428667	0.86891	0.938472	0.848204
YMR088C	Knockout	0.723602	0.822975	0.775391	0.581639	0.319765	0.448859	0.761555	0.939956	0.987805
YGR217W	Knockout	2.27324	0.742464	0.958241	2.33118	0.499434	0.219481	1.79589	0.940357	1.04434
YPR128C	Knockout	0.863335	0.775184	0.820517	0.621224	0.472857	0.384856	0.739359	0.94075	1.00825
YOR348C	Knockout	0.440971	0.887161	0.85226	0.535738	0.217853	0.329968	0.31947	0.942208	0.95929
YFL040W	Knockout	0.843761	0.812897	0.791716	0.423874	0.358094	0.399551	0.784872	0.942292	0.962593
YBR021W	Knockout	1.10917	0.91253	0.809392	0.405967	0.280359	0.358216	1.02325	0.942653	0.966454
YHR096C	Knockout	1.452	0.780035	0.807563	0.603972	0.429307	0.485846	1.45778	0.942864	1.03064
YAL053W	Knockout	0.697761	0.901227	1.32679	0.462884	0.17246	0.43303	0.897025	0.943475	1.12139
YPR138C	Knockout	1.16374	0.784587	1.01358	0.904535	0.547049	0.0955704	1.21918	0.943774	1.02143
YPR011C	Knockout	0.854463	0.905976	0.785625	0.138887	0.159289	0.40883	0.824532	0.944218	0.976203
YKR103W	Overexpression	1.45448	0.750003	0.971727	1.28845	0.499669	0.0673304	0.876925	0.944463	0.968137
YJL163C	Knockout	0.709754	0.759666	1.07042	0.198208	0.434098	0.0716606	0.783399	0.945722	1.06446
YLR152C	Knockout	1.82568	0.834203	0.799491	1.7619	0.323136	0.205988	0.974344	0.946785	0.80718
YDL100C	Knockout	0.799819	0.844397	0.785609	0.315225	0.361094	0.469069	0.728738	0.948676	0.953132
Jen1-3xHA	Overexpression	0.776782	0.852654	0.898681	0.451603	0.256226	0.325656	0.828018	0.948755	1.0046
YDR061W	Knockout	1.08252	0.852087	0.797958	0.730879	0.322151	0.401899	1.37061	0.951652	0.972566
YML038C	Knockout	1.30858	0.974449	1.31195	0.786243	0.0911575	0.928723	1.24758	0.951719	0.916272
YPL224C	Knockout	0.736735	0.95746	1.01423	0.495514	0.0849319	0.0602492	0.910641	0.952731	0.996627
YDR107C	Knockout	1.16995	0.911432	0.906174	0.7136	0.179634	0.436415	1.06667	0.952856	1.05814
YPL060W	Knockout	0.763946	0.724789	1.12897	0.599907	0.476821	0.299325	0.807098	0.953215	1.03144
YLR046C	Knockout	0.961274	0.876111	1.13237	0.0888838	0.213868	0.220723	0.978829	0.953743	1.03355
YOR092W	Knockout	1.4358	0.973364	0.78556	1.28318	0.170135	0.438173	1.04764	0.954066	0.981944
YMR221C	Knockout	0.927955	1.01214	0.964485	0.508529	0.128889	0.0530913	0.867478	0.954856	0.947984
YAL022C	Knockout	0.62205	0.775877	0.798771	0.500073	0.42851	0.446432	0.94192	0.955479	1.0521
YBL020W	Overexpression	1.27548	0.979698	1.08723	0.37115	0.0933395	0.149696	1.27242	0.956073	1.09463
YKR052C	Knockout	1.14949	0.818011	0.786137	1.17736	0.486379	0.465186	0.900391	0.957211	0.994159
YLL048C	Overexpression	1.25452	0.923501	0.791808	0.53047	0.126409	0.317763	1.37239	0.957309	0.910743
YPR201W	Knockout	0.501908	0.941115	1.45285	0.653097	0.203134	0.651515	0.304514	0.958488	1.26303
YDR438W	Overexpression	1.22913	0.825943	0.839858	0.622897	0.27223	0.313302	1.04822	0.958936	0.966847
YKL120W	Knockout	0.787175	0.798342	0.735368	0.427323	0.362423	0.439297	0.863944	0.959355	0.934529
YIL166C	Knockout	1.0214	0.741266	0.758892	0.703138	0.471235	0.441966	1.23095	0.959508	0.928128
YKR050W	Knockout	3.57215	0.779652	0.917401	2.10397	0.525949	0.0641017	4.01456	0.960763	0.928789
YKL174C	Knockout	0.474273	0.879128	1.04206	0.699906	0.193868	0.244652	0.198727	0.961239	0.959874
YMR243C	Knockout	1.09825	0.96027	0.848655	0.465653	0.085997	0.39913	0.989873	0.961935	1.03623
YDR536W	Knockout	0.913512	0.958199	0.875879	0.475397	0.178129	0.235208	1.02847	0.963507	0.944202
YDL199C	Knockout	10.7347	1.15659	1.60061	19.6128	0.851704	1.79506	1.39891	0.96399	1.05774
YEL027W	Knockout	0.932723	1.06838	0.968814	0.645093	0.614334	0.132704	1.12697	0.965639	1.03187
YMR253C	Overexpression	1.15089	0.819203	0.816632	0.443876	0.346238	0.33766	1.08728	0.968352	0.957541
YAL022C	Overexpression	1.25809	0.818364	0.894812	0.657724	0.364372	0.431293	0.512115	0.969175	0.966061
YGR062C	Knockout	1.00943	0.905183	1.03441	0.222316	0.190935	0.0385267	0.962759	0.969464	1.03986
YPR156C	Knockout	0.535181	1.03591	1.05427	0.362516	0.216467	0.0357343	0.651884	0.969711	1.05877
YPL244C	Overexpression	1.22146	0.970054	0.969489	0.530158	0.0972575	0.0632224	1.05347	0.969847	0.968147
YDL138W	Knockout	0.93691	0.886936	0.868086	0.375409	0.232132	0.262529	0.985653	0.970481	0.965646
YPL189W	Knockout	0.895308	0.977378	1.01033	0.474775	0.312533	0.122172	1.01108	0.970945	0.936296
YOL060C	Overexpression	0.733757	0.827806	0.795195	0.519883	0.365671	0.470409	0.858988	0.971367	1.02285
YCR075C	Overexpression	1.72854	0.988561	1.05617	0.648696	0.163246	0.0538196	1.59613	0.97182	1.04039
YGR224W	Knockout	1.51107	0.951045	0.870057	0.480111	0.22275	0.345596	1.4171	0.973012	1.00476
YIL023C	Knockout	0.523184	0.901455	0.982861	0.498928	0.213056	0.0948423	0.509959	0.973408	1.02694
YOL119C	Knockout	5.78423	11.5988	4.96184	10.2133	21.508	7.91176	1.01968	0.974013	1.04085
YBR220C	Knockout	0.869528	0.900402	0.795796	0.63761	0.378114	0.417274	0.760478	0.974703	0.983847
YER113C	Knockout	1.73472	0.996007	0.903296	1.33788	0.151666	0.193188	1.33877	0.975827	0.947848
YBR171W	Knockout	0.840106	0.858794	0.8194	0.436097	0.502787	0.517694	0.768836	0.977011	0.98009
YKL188C	Knockout	0.708608	0.839887	0.910941	0.525109	0.394843	0.159424	0.817421	0.977054	0.970428
YNR056C	Knockout	0.964812	0.884049	0.990151	0.512171	0.240023	0.133697	0.944191	0.977323	0.955135
YBR147W	Knockout	0.558179	0.942729	0.965341	0.37154	0.0843822	0.161826	1.07373	0.978575	1.04779
YDR329C	Knockout	1.50731	0.967379	1.05025	1.39267	0.123972	0.0955765	1.05497	0.979039	1.01696
YOR316C	Knockout	1.72163	0.811488	0.736284	0.570337	0.407875	0.470635	1.8403	0.979554	0.885752
YBR298C	Knockout	0.77447	0.803984	0.767438	0.381447	0.370552	0.448081	0.853367	0.98016	0.961159
YKR105C	Knockout	0.652986	1.20599	1.73966	0.210161	0.499319	1.33062	0.703005	0.980448	1.10008
YOL075C	Overexpression	0.752673	0.876291	0.81323	0.521904	0.462262	0.465842	1.25633	0.981942	0.975732
YOR153W	Overexpression	1.19508	0.910704	0.949124	0.827406	0.227979	0.0881727	0.880726	0.983424	0.97147
YDR011W	Knockout	0.951275	0.853097	0.765452	0.378437	0.36702	0.437603	0.893166	0.983463	0.96577
YBR235W	Knockout	2.20571	0.821222	0.745621	1.58373	0.415704	0.495656	1.75874	0.983673	0.859348
YBR219C	Knockout	1.07982	0.787554	0.763289	0.632891	0.422352	0.338933	0.949029	0.983831	0.881098
YOR161C	Knockout	0.961858	0.803798	0.768619	0.890109	0.414402	0.446771	0.907521	0.98388	0.980812
YOR045W	Knockout	1.46576	0.910677	0.785461	1.22383	0.427529	0.461501	1.47528	0.98453	1.0119
YGR181W	Knockout	1.25166	0.832544	0.948466	0.346403	0.40468	0.217546	1.1436	0.984645	0.974246
YBR235W	Overexpression	1.40948	0.979416	1.05897	0.802144	0.0613009	0.0485483	1.0774	0.988411	1.07399
YHL040C	Knockout	1.00786	1.05817	0.890216	0.786742	0.192317	0.176287	1.05135	0.989081	0.95228
YNL321W	Knockout	1.82969	0.986879	0.871314	1.00238	0.363278	0.367455	1.73799	0.989582	1.02819
YPL147W	Overexpression	1.16032	0.98243	0.877716	0.363413	0.0420164	0.24933	1.2647	0.990151	0.983319
YIL120W	Knockout	0.903098	0.766767	0.853832	0.607111	0.502319	0.282088	1.12042	0.990518	0.973992
YCL002C	Knockout	0.874839	0.91789	0.96417	1.15288	0.687907	0.246407	0.522058	0.991136	0.969872
YHR050W	Knockout	1.36057	0.996086	1.20151	0.406515	0.0223313	0.354565	1.19468	0.992422	1.03476
YJR106W	Knockout	1.01324	0.824282	0.792747	0.303857	0.460098	0.439371	0.988354	0.99281	0.915502
YDR135C	Knockout	1.82076	0.942757	0.939993	1.44337	0.221609	0.1538	1.34176	0.992821	0.949574
YDR093W	Knockout	0.841578	0.951496	1.01667	0.400113	0.130346	0.345751	0.749461	0.993553	1.00695
YER019C-A	Knockout	0.977224	0.905179	0.789041	0.31599	0.475523	0.457018	1.00188	0.99372	0.996294
YLR004C	Knockout	1.363	0.84876	0.789574	0.16474	0.330578	0.436077	1.32715	0.993904	0.986825
YPR201W	Overexpression	1.16327	0.955765	1.03775	0.820336	0.135755	0.544795	1.1978	0.994575	0.924102
YMR301C	Overexpression	1.15836	0.796255	0.802536	0.597919	0.43543	0.429205	1.16077	0.994759	0.987741
YER039C	Overexpression	1.67901	1.0417	1.0327	0.564314	0.0809555	0.0290517	0.98316	0.995013	0.994399
YEL004W	Knockout	0.977332	0.906537	0.910717	0.548182	0.207049	0.177064	1.02673	0.995447	0.962539
YOR328W	Knockout	1.03715	0.867568	0.77077	0.504956	0.396177	0.446358	0.885653	0.995847	1.03846
YFL055W	Knockout	1.19231	1.5849	2.56724	0.84135	1.34322	3.17304	0.959424	0.995959	0.992603
YGL077C	Knockout	1.07304	0.804209	0.93975	0.690802	0.394911	0.0541602	0.969535	0.997137	0.924246
YOR011W	Overexpression	0.917401	0.831523	0.787642	0.332706	0.364173	0.390032	0.793284	0.997295	0.969892
YIR028W	Knockout	1.1144	0.999075	1.00025	0.185087	0.0788907	0.0084355	1.12594	0.998135	0.999446
YGL006W	Knockout	1.19009	1.22717	0.764233	0.836	0.908364	0.40913	1.40085	0.999026	0.910865
YGR213C	Knockout	1.64729	0.818607	0.838334	0.691177	0.423174	0.306408	1.82075	0.999122	0.926387
YBL089W	Knockout	0.345068	1.18812	3.30265	0.670137	1.11552	4.67421	0.01	0.999687	1.2267
YCL002C	Overexpression	1.27628	0.955059	1.08182	0.419795	0.216529	0.0277581	1.2535	1.00029	1.07147
YDR438W	Knockout	0.812638	0.917964	0.882628	0.164339	0.1928	0.293671	0.754682	1.00081	0.958737
YDR352W	Knockout	1.08151	0.836211	0.810654	1.1082	0.387797	0.284634	0.954011	1.00088	1.07686
YCL025C	Knockout	1.04661	0.893608	1.08004	0.562624	0.273772	0.135676	1.21712	1.00174	1.03298
YML123C	Knockout	0.920835	1.01935	1.02926	0.24569	0.307807	0.0402723	0.915318	1.00226	1.01809
YJL193W	Knockout	0.664936	0.889636	1.82538	0.0595055	0.244175	2.02875	0.924884	1.00275	0.93761
YNR055C	Knockout	0.995576	1.13618	1.1576	0.268289	0.274189	0.327687	1.08886	1.00349	1.01789
YKL050C	Knockout	2.08153	0.829587	0.880154	1.57614	0.444686	0.496603	2.0289	1.00373	1.02267
YGL114W	Knockout	1.36908	0.972913	1.01033	0.591905	0.179366	0.0475622	1.32279	1.00434	1.00022
YPL244C	Knockout	1.14676	1.09171	1.34168	0.895612	0.254909	0.810981	0.859433	1.00557	0.961823
YDR352W	Overexpression	0.922545	0.944942	1.08089	0.142883	0.222811	0.160693	0.884275	1.00631	0.910328
YMR054W	Knockout	1.78242	1.23079	0.846304	2.48572	0.522726	0.275743	0.843692	1.00656	0.928485
YOR307C	Knockout	1.07587	1.03236	1.13968	0.232471	0.162779	0.147372	1.0486	1.00766	1.08959
YBR008C	Knockout	0.781294	0.827035	0.784457	0.516617	0.414354	0.464837	1.0049	1.00769	1.01299
YHR032W	Overexpression	1.04555	1.07103	1.02939	0.173898	0.0924695	0.0624114	0.996913	1.00771	1.08469
YPL264C	Knockout	0.885244	1.21841	1.40138	0.987588	0.475331	1.05394	0.627261	1.00857	0.971399
YNL003C	Knockout	0.775589	1.00328	0.946277	0.927627	0.11062	0.0864476	0.530586	1.0093	0.942464
YKL217W	Knockout	1.03295	1.10505	1.19776	0.129083	0.216462	0.357289	1.04869	1.011	1.04223
YLL052C	Knockout	1.8526	1.04934	0.823215	1.35216	0.207259	0.409284	1.27021	1.01212	0.965741
YFL050C	Knockout	0.821676	1.09331	1.13047	0.601837	0.214744	0.147909	0.90739	1.01348	1.07179
YLL028W	Knockout	1.38195	1.03355	0.757234	0.308408	0.296286	0.344973	1.42926	1.01382	0.804007
YDL149W	Knockout	4.10809	0.792298	0.994886	5.90551	0.525446	0.123888	1.21553	1.01382	1.03372
YGR096W	Knockout	1.03088	1.00212	0.724267	1.88226	0.111152	0.374699	0.130456	1.01385	0.836992
YGR121C	Knockout	1.48908	0.838068	0.80966	0.750701	0.463238	0.483811	1.23855	1.0139	1.01953
YBR180W	Knockout	1.03883	0.830347	0.814925	0.804971	0.430695	0.500122	1.08529	1.01431	1.0105
YNL291C	Knockout	1.58733	1.12018	1.31824	0.963256	0.271125	0.66358	1.34135	1.01444	1.07011
YMR319C	Knockout	1.19228	1.00725	2.65439	0.739003	0.0640579	3.06644	1.09511	1.01456	1.14021
YEL006W	Knockout	0.895357	0.806849	0.741643	0.706235	0.482945	0.41609	0.691656	1.0148	0.906934
YNL270C	Knockout	1.38273	1.0121	0.83726	0.680295	0.0282066	0.155795	1.14761	1.01481	0.869447
YDL231C	Knockout	1.95024	0.774073	1.29752	2.42474	0.510283	0.490703	1.12007	1.01522	1.07281
YOL077W-A	Knockout	0.890721	0.885164	0.760478	0.198908	0.332806	0.451848	0.937311	1.01758	0.960271
YNL268W	Knockout	0.626404	1.27949	1.93454	0.712459	0.578238	1.94659	0.6237	1.01841	0.986435
YLR348C	Knockout	0.828051	0.828099	0.775931	0.344114	0.410846	0.466602	0.779487	1.0189	1.00485
YPL006W	Knockout	0.878498	1.0343	1.36869	0.801045	0.112223	0.752456	0.896421	1.01953	1.00015
YLL055W	Knockout	1.30216	0.993059	0.767218	0.740803	0.0711073	0.285061	1.32564	1.02081	0.852153
YBR287W	Knockout	1.53476	0.854885	0.786597	2.23812	0.421321	0.436625	0.633743	1.02133	0.828224
YJR001W	Knockout	1.70867	0.908004	1.01406	0.801307	0.333805	0.302654	1.51681	1.02381	1.00032
YNR072W	Knockout	0.956986	0.85288	0.781299	0.252565	0.429597	0.442994	0.85898	1.02394	0.988373
YOR332W	Knockout	0.882533	1.01445	0.779848	0.853065	0.513569	0.401648	0.801362	1.02481	0.97125
YOL092W	Knockout	0.313436	1.14538	2.64356	0.27608	0.563354	3.07645	1.17843	1.0253	1.01482
YPL189W	Overexpression	1.21918	1.0466	0.893222	0.92784	0.216305	0.122826	0.950765	1.026	1.04254
YPR192W	Knockout	1.36958	0.812721	0.88452	0.79503	0.465355	0.497611	1.12614	1.02622	1.04375
YBR187W	Knockout	1.16009	0.858977	1.03786	0.957679	0.374118	0.252445	0.896396	1.02653	0.947715
YOR071C	Knockout	1.18418	0.845899	0.759444	0.992146	0.421155	0.378378	1.20163	1.0268	0.902796
YLL048C	Knockout	0.985213	1.01152	0.918742	0.760958	0.142421	0.20105	0.804714	1.02792	0.953763
YBR241C	Knockout	34.7478	0.824877	1.158	67.822	0.571523	0.177961	0.944146	1.02818	1.08128
YNL101W	Knockout	0.873227	0.900042	1.00194	0.346274	0.36924	0.718551	1.00117	1.02866	0.934985
YOL158C	Knockout	1.15822	0.876528	0.700786	0.382008	0.416929	0.412087	1.19071	1.02901	0.82771
YIL013C	Knockout	2.6968	0.823151	0.778305	2.63714	0.542938	0.464399	1.13876	1.02929	0.995755
YOR291W	Knockout	1.7928	0.957614	0.777375	1.258	0.249922	0.390016	1.98315	1.0296	0.885526
YMR177W	Knockout	2.00773	0.891949	0.65908	0.777406	0.455562	0.476074	1.75601	1.02962	0.732427
YKL221W	Knockout	1.09818	0.956378	0.749064	0.113315	0.255667	0.323652	1.12693	1.03085	0.818878
YGR125W	Knockout	1.20547	1.01812	0.965223	1.06151	0.206209	0.127595	1.31838	1.03143	1.00944
YJR135W-A	Knockout	0.855504	0.947661	0.918839	0.103196	0.220178	0.502521	0.89305	1.03167	1.01245
YML081C-A	Knockout	1.17187	0.979836	0.802563	0.700089	0.239515	0.442838	1.19324	1.0322	1.01829
YDR119W	Knockout	1.08073	0.860753	0.80611	0.808798	0.427633	0.47347	1.18011	1.03221	1.00626
YGL140C	Overexpression	1.23015	0.86243	0.779081	0.413345	0.494351	0.419879	1.29416	1.03334	0.964451
YBR287W	Overexpression	1.35871	0.990892	1.052	0.35184	0.219209	0.0376186	1.43688	1.03467	1.05291
YDR298C	Knockout	2.74115	1.06026	0.878573	3.69373	0.383774	0.112729	1.3915	1.03626	0.859495
YOR378W	Knockout	1.2331	1.04481	0.916927	0.868044	0.150193	0.109793	1.2291	1.03644	0.96345
YHR094C	Knockout	1.16607	0.884486	0.806029	0.302612	0.384079	0.466204	1.28154	1.03879	1.02575
YKR104W	Knockout	1.43765	1.06437	0.777929	0.359315	0.113412	0.259567	1.43571	1.03884	0.775629
YJL108C	Knockout	2.75333	0.787766	0.811101	2.81239	0.518683	0.431749	1.41682	1.03886	1.01494
YBR043C	Knockout	0.555824	0.897552	1.16585	0.38003	0.473276	0.888108	0.66113	1.03935	1.00813
YER039C	Knockout	1.00843	1.11332	2.17943	0.516095	0.287523	2.47637	1.63688	1.04132	1.03111
YML116W	Knockout	1.33533	1.04027	0.869206	0.965632	0.125273	0.220387	1.25274	1.0419	0.947744
YHR092C	Knockout	1.23904	0.949176	0.909638	0.882484	0.352585	0.120076	1.13006	1.04456	0.932739
YPR149W	Knockout	1.42278	0.984681	1.60699	0.557337	0.135993	1.20369	1.50346	1.04674	1.06725
YLR295C	Knockout	1.25944	1.13055	0.766974	0.938512	0.603638	0.416346	1.37018	1.04729	0.88927
YML018C	Knockout	0.964594	1.45291	1.16895	0.524547	0.881844	0.3862	1.01472	1.04889	1.05757
YJL062W	Knockout	1.06914	0.862537	0.782016	0.317802	0.549417	0.452567	1.1204	1.04904	0.893216
YOL060C	Knockout	1.23413	1.10923	1.44708	0.31205	0.209114	0.798405	1.2707	1.0493	1.10323
YOR328W	Overexpression	1.15747	0.900494	1.00272	0.666699	0.215817	0.0977354	0.919096	1.04974	0.969379
YMR253c	Knockout	1.20907	1.21748	1.5373	0.266585	0.396634	1.12002	1.21493	1.04989	1.00975
YOL075C	Knockout	1.31611	0.992778	0.958851	0.41442	0.0477909	0.0973291	0.895023	1.05059	1.03717
YPL058C	Knockout	1.45331	0.873967	0.780655	0.76173	0.429445	0.446089	1.6349	1.05218	0.985313
YGR055W	Knockout	0.687327	1.4062	3.25205	0.228206	0.843775	4.47066	0.707432	1.05305	1.03305
YHL016C	Knockout	1.1779	1.247	1.00949	0.508354	0.468116	0.0835035	1.00609	1.05321	1.00333
YGR131W	Knockout	2.08785	0.853871	0.750938	1.69327	0.453246	0.422538	1.53141	1.05402	0.881333
YGR281W	Overexpression	1.07785	1.06971	0.783298	0.782655	0.422864	0.398625	1.02419	1.05576	0.951428
YBR207W	Knockout	1.21805	1.04029	0.994133	0.608919	0.0934759	0.0587407	0.959633	1.05712	1.01709
YNR062C	Knockout	1.10778	0.829992	0.742809	1.2922	0.553847	0.420909	0.800068	1.05793	0.887386
YER060W	Knockout	0.984112	0.909477	1.42469	0.436127	0.353231	0.801073	0.942078	1.05925	1.04394
YJL093C	Knockout	2.17568	1.94586	3.27936	1.79982	1.80682	4.46301	1.38696	1.05931	1.0556
YFR045W	Knockout	0.725669	1.03066	0.973496	0.285787	0.167645	0.0478423	0.752283	1.06083	0.981753
YNR070W	Overexpression	1.48955	1.45273	0.806531	0.83405	0.911781	0.431641	1.26216	1.06122	1.00543
YFL011W	Knockout	0.913139	1.55235	0.890859	0.652177	1.18102	0.277333	1.07033	1.06497	0.996325
YKR093W	Knockout	1.24476	0.84508	1.57112	0.599468	0.563098	1.16219	1.42887	1.06557	0.99973
YLL053C	Knockout	1.1833	1.1961	1.41139	0.750676	0.441784	0.675958	1.05512	1.06607	1.10927
YDL054C	Knockout	1.11298	0.981768	0.850268	0.153991	0.327333	0.377101	1.14184	1.06812	1.00665
YLL061W	Knockout	1.23373	1.09981	1.02699	0.292387	0.0739402	0.131888	1.19179	1.06813	0.971812
YBL102W	Knockout	1.00852	1.05747	1.06768	0.553504	0.095309	0.29338	0.893666	1.06929	0.949367
YLR092W	Knockout	1.1968	1.05633	1.24925	0.586245	0.0866267	0.567369	1.36147	1.06998	0.994434
YPR003C	Knockout	1.58832	1.63948	1.25926	0.741974	1.16194	0.532744	1.34669	1.07119	1.03727
YEL031W	Knockout	1.0751	1.02305	0.856632	0.260233	0.149796	0.270183	1.05746	1.07552	0.982657
YIL013C	Overexpression	1.27741	1.00035	1.0065	0.403356	0.0947583	0.0467443	1.50822	1.07616	0.9757
YNL070W	Knockout	0.741429	1.3704	1.0001	0.670392	0.912163	0.147483	0.691752	1.07679	1.02019
YNL142W	Knockout	0.813004	0.983757	1.00528	0.787126	0.265232	0.641467	0.693363	1.07793	1.1708
YGL140C	Knockout	0.833352	1.09493	1.09376	0.518302	0.143805	0.157449	0.995116	1.07867	1.02966
YEL004W	Overexpression	1.59548	1.06883	1.02762	0.605471	0.0416352	0.0317327	1.48805	1.08045	1.02974
YDR508C	Knockout	0.580769	1.13923	1.43398	0.568268	0.203006	0.767024	0.510418	1.08086	1.11379
YBR296C	Knockout	1.59289	2.2607	1.30023	0.247648	2.4935	0.510892	1.67567	1.083	1.05815
YJL059W	Knockout	0.662975	1.22729	1.68889	0.471152	0.453508	1.3403	0.756498	1.08514	1.02769
YOR192C	Knockout	0.963415	1.95524	4.5548	0.311641	1.84403	6.98313	0.850357	1.0884	1.10816
YHR032W	Knockout	1.171	1.85523	3.33311	0.855779	1.78172	4.57832	1.04846	1.09319	1.0108
YPR198W	Knockout	1.13004	1.02469	0.977741	0.373487	0.346467	0.06555	1.05575	1.09329	0.997762
YMR162C	Knockout	1.22039	1.04412	0.973346	0.801054	0.120433	0.109378	1.23468	1.09417	0.956574
YDR497C	Knockout	1.24899	2.42046	2.92042	0.533597	2.79862	3.72243	1.30423	1.10414	1.08937
YJR121W	Knockout	1.42398	1.08336	0.950489	1.17181	0.141821	0.124244	1.40587	1.10621	0.980254
YER166W	Knockout	0.773903	1.32325	0.778841	0.513053	0.994719	0.447817	0.98465	1.1098	0.950628
YDL210W	Knockout	0.993981	1.37465	3.03336	0.135449	0.636112	3.9885	0.94733	1.11117	1.0589
YOR306C	Knockout	0.757098	1.64951	1.03559	0.925619	1.12703	0.147357	0.551645	1.11167	1.01172
YKL175W	Knockout	1.73715	1.00755	0.972255	1.18859	0.323667	0.0663817	1.30325	1.1121	0.964345
YGL255W	Knockout	3.11696	1.09051	1.05813	3.73908	0.0696557	0.0480367	1.4088	1.11515	1.06957
YFL054C	Knockout	2.14453	0.973466	3.86836	2.26112	0.692046	5.54696	1.47707	1.11543	1.12691
YJL107C	Knockout	0.702395	1.16961	1.0996	0.629989	0.252579	0.138436	0.676209	1.11889	1.03833
YOL103W	Knockout	1.27316	0.937781	0.798244	0.382966	0.497906	0.481459	1.15681	1.12215	1.01839
YHL035C	Overexpression	2.15047	1.05703	1.0047	0.418097	0.199341	0.0241612	2.12535	1.12677	1.00802
YJL212C	Knockout	0.760718	1.13902	1.02886	0.548249	0.132269	0.0947006	0.92131	1.12911	1.02637
YJL094C	Knockout	2.26851	1.2256	1.59373	3.88993	1.05654	1.28953	0.501049	1.14338	1.3242
YDL128W	Knockout	0.844913	1.17518	1.10521	0.617946	0.258848	0.029073	0.981803	1.14823	1.11367
YKL016C	Knockout	1.38612	1.5112	1.23784	1.44266	0.792044	0.758733	0.822881	1.14891	1.10187
YLR130C	Knockout	0.914972	1.48624	1.8069	0.319817	0.887976	0.914305	1.04775	1.15575	1.74789
YJR152W	Knockout	0.0735886	1.10917	1.04599	0.110229	0.788261	0.811991	0.0232434	1.16634	1.01902
YBL099W	Knockout	0.838237	1.08889	0.933268	0.389417	0.549345	0.165774	0.915283	1.18299	1.0089
YOR079C	Knockout	1.29943	1.56204	1.58765	0.433613	0.91446	1.17955	1.17642	1.196	1.01959
YPL147W	Knockout	0.776679	1.07491	1.04981	0.157699	0.620167	0.353678	0.796299	1.20181	1.05162
YGL167C	Knockout	0.832413	20.7692	2.45556	0.954185	39.5439	3.40369	0.775451	1.20799	1.00005
YOR087W	Knockout	3.49828	1.28415	1.41052	5.50014	0.275046	0.661118	1.13664	1.26277	1.10092
YDR406W	Overexpression	0.200424	4.82211	2.41652	0.380849	7.44396	2.17614	0.01	1.30508	1.39764
YJR077C	Knockout	0.542268	3.04323	0.982196	0.621577	4.01051	0.144829	0.485436	1.33476	1.02709
YDR011W	Overexpression	0.50188	1.31245	0.946853	0.568026	0.652116	0.102949	0.497185	1.33746	0.957926
YBR069C	Knockout	0.586543	1.79989	4.04805	0.722869	1.25414	6.02278	0.414056	1.36813	1.04491
YLR188W	Knockout	0.950257	1.66807	3.79336	1.30628	1.55586	6.18656	0.462048	1.47195	1.02118
YIL134W	Knockout	0.793622	4.39042	0.926161	0.527363	5.25564	0.177569	1.02826	2.11435	0.996109
YBR293W	Knockout	0.311924	2.49126	2.42404	0.354972	2.04927	2.85852	0.271023	2.39292	1.0281
BY4741	WT	1.06822	2.41585	1.34864	1.08409	0.56181	0.225309	0.807627	2.52906	1.32489
YDR205W	Knockout	0.160276	3.2301	3.04026	0.300552	1.68585	2.69677	0.01	3.04001	2.08319
YMR034C	Knockout	0.686052	6.80583	2.36772	0.834683	8.08957	2.97989	0.505115	4.2963	1.14798
